# Supplementary material for: Performance Degradation Mechanism of Hemp Fiber-Reinforced Polypropylene Composites Under Accelerated Aging
Source: Polymers (Basel). 2025 Dec 14;17(24):3309. doi: 10.3390/polym17243309 (PMC12736921; doi:10.3390/polym17243309)
Supplement: Supplementary file 1 [file polymers-17-03309-s001.zip]

Archive with 1 entries (1 files):
- polymers-4018151-supplementary.pdf
